# Supplementary material for: Combining spatial and chemical information for clustering pharmacophores
Source: BMC Bioinformatics. 2014 Dec 8;15(Suppl 16):S5. doi: 10.1186/1471-2105-15-S16-S5 (PMC4290656; doi:10.1186/1471-2105-15-S16-S5)
Supplement: Additional file 1 — Antibody-antigen complexes. This table summarises antibody-antigen complexes used in this study with their cluster number as assigned by the ICP-based method. [file 1471-2105-15-S16-S5-S1.xls]

## Sheet: Sheet1
Cluster No.	PDB ID	Antibody	Antigen
2	1RZJ	17B	ENVELOPE GLYCOPROTEIN GP120
2	1RZK	17B	ENVELOPE GLYCOPROTEIN GP120
2	1YYL	17B	EXTERIOR MEMBRANE GLYCOPROTEIN(GP120)
2	1YYM	17B	EXTERIOR MEMBRANE GLYCOPROTEIN(GP120)
2	2I5Y	17B	EXTERIOR MEMBRANE GLYCOPROTEIN(GP120)
2	2I60	17B	EXTERIOR MEMBRANE GLYCOPROTEIN(GP120)
2	2NXY	17B	ENVELOPE GLYCOPROTEIN GP120
2	2NXZ	17B	ENVELOPE GLYCOPROTEIN GP120
2	2NY0	17B	ENVELOPE GLYCOPROTEIN GP120
2	2NY1	17B	ENVELOPE GLYCOPROTEIN GP120
2	2NY2	17B	ENVELOPE GLYCOPROTEIN GP120
2	2NY3	17B	ENVELOPE GLYCOPROTEIN GP120
2	2NY4	17B	ENVELOPE GLYCOPROTEIN GP120
2	2NY5	17B	ENVELOPE GLYCOPROTEIN GP120
2	2NY6	17B	ENVELOPE GLYCOPROTEIN GP120
1	1U8H	2F5	GP41 PEPTIDE
1	1U8I	2F5	GP41 PEPTIDE
1	1U8J	2F5	GP41 PEPTIDE
1	1U8L	2F5	GP41 PEPTIDE
1	1U8M	2F5	GP41 PEPTIDE
1	1U8N	2F5	GP41 PEPTIDE
1	1U8O	2F5	GP41 PEPTIDE
1	1U8P	2F5	GP41 PEPTIDE
1	1U8Q	2F5	GP41 PEPTIDE
1	1U91	2F5	GP41 PEPTIDE ANALOG
1	1U92	2F5	GP41 PEPTIDE ANALOG
1	1U93	2F5	GP41 PEPTIDE ANALOG
1	1U95	2F5	GP41 PEPTIDE
1	2F5B	2F5	PROTEIN (GP41 EPITOPE)
3	3D0L	2F5	GP41 FP-MPER HYB3K CONSTRUCT
4	3D0V	2F5	GP41 PEPTIDE LLELDKWASLW
1	3IDG	2F5	GP41 PEPTIDE ALDKWD
1	3IDI	2F5	GP41 PEPTIDE
1	3IDJ	2F5	GP41 MPER PEPTIDE ANALOG
1	3IDM	2F5	GP41 MPER PEPTIDE ANALOG
1	3IDN	2F5	GP41 MPER PEPTIDE ANALOG
2	3MLR	ANTI-HIV-1 V3 FAB 2557	HIV-1 GP120 THIRD VARIABLE REGION (V3) CROWN
2	3MLS	ANTI-HIV-1 V3 MAB 2557 FAB	GP120 V3 MIMOTOPE
2	3MLT	ANTI-HIV-1 V3 FAB 2557	HIV-1 GP120 THIRD VARIABLE REGION (V3) CROWN
2	3MLU	ANTI-HIV-1 V3 FAB 2557	HIV-1 GP120 THIRD VARIABLE REGION (V3) CROWN
2	3MLV	ANTI-HIV-1 V3 FAB 2557	HIV-1 GP120 THIRD VARIABLE REGION (V3) CROWN
