# Supplementary material for: Combining spatial and chemical information for clustering pharmacophores
Source: BMC Bioinformatics. 2014 Dec 8;15(Suppl 16):S5. doi: 10.1186/1471-2105-15-S16-S5 (PMC4290656; doi:10.1186/1471-2105-15-S16-S5)
Supplement: Additional file 2 — Number of pharmacophore features in the 31 globulin binding steroids used in this study [file 1471-2105-15-S16-S5-S2.xls]

## Sheet: Sheet1
ID	Total Features	HB Acceptor	HB Donor	Hydrophobic	Pos Ionizable	Neg Ionizable	Ring Aromatic
1	7	3	1	3
2	4		2	2
3	5		2	3
4	5	2		3
5	4	1	1	2
6	6	2	2	2
7	7	2	3	2
8	8	3	2	3
9	5	1	1	3
10	6	2	1	3
11	7	2	2	3
12	4	1	1	2
13	5		2	2			1
14	6		3	2			1
15	5	1	1	2			1
16	5	1	1	3
17	5	1	1	3
18	6	1	2	3
19	5	2		3
20	6	2	1	3
21	5	1	1	3
22	7	2	3	2
23	7	3	2	2
24	5	3		2
25	7	2	2	3
26	4	1	1	2
27	7	2	2	3
28	6	2		4
29	4	2		2
30	8	2	3	3
31	8	2	3	3
