# Supplementary material for: Combining spatial and chemical information for clustering pharmacophores
Source: BMC Bioinformatics. 2014 Dec 8;15(Suppl 16):S5. doi: 10.1186/1471-2105-15-S16-S5 (PMC4290656; doi:10.1186/1471-2105-15-S16-S5)
Supplement: Additional file 3 — Number of pharmacophore features in the 41 antibody-antigen complexes used in this study [file 1471-2105-15-S16-S5-S3.xls]

## Sheet: Sheet1
Cluster No.	PDB ID	Total Features	HB Acceptor	HB Donor	Hydrophobic	Pos Ionizable	Neg Ionizable	Ring Aromatic
2	1RZJ	9	1	4	3	1
2	1RZK	11	1	5	4	1
1	1U8H	6	3			1	2
1	1U8I	5	2			1	2
1	1U8J	6	2			1	3
1	1U8L	11	4	2	1	1	3
1	1U8M	9	3	1	1	1	3
1	1U8N	7	2		1	1	3
1	1U8O	8	4			1	3
1	1U8P	7	3			1	3
1	1U8Q	7	3			1	3
1	1U91	5	2			1	2
1	1U92	8	3		1	1	3
1	1U93	7	3			1	3
1	1U95	8	2	1	1		3	1
2	1YYL	10	1	4	4	1
2	1YYM	8	1	4	2	1
1	2F5B	6	2			1	3
2	2I5Y	10	1	4	4	1
2	2I60	9	1	4	3	1
2	2NXY	10	1	5	3	1
2	2NXZ	10	1	4	4	1
2	2NY0	10	1	5	3	1
2	2NY1	11	1	5	4	1
2	2NY2	11	1	5	4	1
2	2NY3	10	1	4	4	1
2	2NY4	11	1	5	4	1
2	2NY5	8	1	3	3	1
2	2NY6	8		3	4	1
3	3D0L	3	1	1	1
4	3D0V	4	2	1	1
1	3IDG	6	3			1	2
1	3IDI	3			1	1	1
1	3IDJ	3	1				2
1	3IDM	3	1				2
1	3IDN	3	1				2
2	3MLR	5	1	2		2
2	3MLS	7	1	4		2
2	3MLT	5	1	3		1
2	3MLU	6	2	2		2
2	3MLV	6	1	3		2
